# Supplementary material for: Bisphenol A Interferes with Mast Cell-Mediated Promotion of Cellular Processes Critical for Spiral Artery Remodeling
Source: Int J Mol Sci. 2025 Oct 5;26(19):9706. doi: 10.3390/ijms26199706 (PMC12525175; doi:10.3390/ijms26199706)
Supplement: Supplementary file 1 [file ijms-26-09706-s001.zip]

Archive with 1 entries (1 files):
- ijms-3795774-supplementary.pdf
